# Supplementary material for: Delayed increase in stone tool cutting-edge productivity at the Middle-Upper Paleolithic transition in southern Jordan
Source: Nat Commun. 2024 Feb 7;15:610. doi: 10.1038/s41467-024-44798-y (PMC10850154; doi:10.1038/s41467-024-44798-y)
Supplement: Supplementary file 4 — Source Data [file 41467_2024_44798_MOESM4_ESM.xlsx]

## Sheet: Figure 2
Figure 2: Diachronic changes in the total edge length per mass (mm/g) of all lithics along with the width (mm) of blades/bladelets and the percentage of blades/bladelets in unmodified blanks (excluding CTEs and spalls)
COLUMN	DESCRIPTION
LMP (TSB)	Late Middle Paleolithic (Tor Sabiha)
LMP (TFJ)	Late Middle Paleolithic (Tor Faraj)
IUP(WAR)	Initial Upper Paleolithic (Wadi Aghar)
IUP(TFZ)	Initial Upper Paleolithic (Tor Fawaz)
EUP1	Early Upper Paleolithic 1 (Tor Hamar)
EUP2	Early Upper Paleolithic 2 (Tor Hamar)
E Epi	Early Epipaleolithic (Tor Hamar)
M Epi	Middle Epipaleolithic (Tor Hamar)
	LMP (TSB)	LMP (TFJ)	IUP(WAR)	IUP(TFZ)	EUP1	EUP2	E Epi	M Epi
Total edge length per mass (mm/g) of all lithics including cores and debris	6.03	9.14	5.39	4.85	7.46	8.42	9.03	9.52
Number of unmodified blanks	127	467	250	805	135	1362	1179	713
Number of cores and debris (chips, chunks, and microburins)	250	617	226	1162	225	2749	3104	2751
% of blades/bladelets in unmodified blanks excluding CTEs and spalls	21.4	20.5	35.6	35.6	46.5	50.3	51.7	61.6
Width (mm) of blades/bladelets (median)	18.9	17	17.9	16.6	10.8	9.7	9.1	10.7
Width (mm) of blades/bladelets (75th percentile)	25.75	23.3475	23.26	20.95	14.05	13	11.9	14.37
Width (mm) of blades/bladelets (25th percentile)	9.55	11.2325	13.39	12.76	6.85	7.2	6.7175	7.52

## Sheet: Figure 5
Figure 5: Spearman’s Rs values for the correlations between the edge length per mass (mm/g) of complete lithic specimens and their various morphological measurements
COLUMN	DESCRIPTION
Mass (g)	Spearman’s Rs values for the correlation between the edge length per mass (mm/g) of complete lithic specimens and mass (g)
Length (mm)	Spearman’s Rs values for the correlation between the edge length per mass (mm/g) of complete lithic specimens and length (mm)
Width (mm)	Spearman’s Rs values for the correlation between the edge length per mass (mm/g) of complete lithic specimens and mass (g)
Thickness (mm)	Spearman’s Rs values for the correlation between the edge length per mass (mm/g) of complete lithic specimens and thickness (mm)
Ratio of length to width (elongatedness)	Spearman’s Rs values for the correlation between the edge length per mass (mm/g) of complete lithic specimens and the ratio of length to width
Ratio of width to thickness (flatness)	Spearman’s Rs values for the correlation between the edge length per mass (mm/g) of complete lithic specimens and the ratio of width to thickness
Platform area (mm²)	Spearman’s Rs values for the correlation between the edge length per mass (mm/g) of complete lithic specimens and the platform area (mm²)
Chrono-cultural groups	Site names	Mass (g)	Length (mm)	Width (mm)	Thickness (mm)	Ratio of length to width (elongatedness)	Ratio of width to thickness (flatness)	Platform area (mm²)
Middle Epipaleolithic	Tor Hamar	-0.92	-0.465	-0.82	-0.863	0.525	0.123	-0.611
Early Epipaleolithic	Tor Hamar	-0.914	-0.478	-0.801	-0.852	0.604	0.04	-0.704
Early Upper Paleolithic 2	Tor Hamar	-0.881	-0.382	-0.792	-0.848	0.566	0.13	-0.726
Early Upper Paleolithic 1	Tor Hamar	-0.894	-0.612	-0.882	-0.828	0.582	0.082	-0.733
Initial Upper Paleolithic	Tor Fawaz	-0.864	-0.605	-0.675	-0.805	0.096	0.258	-0.49
Initial Upper Paleolithic	Wadi Aghar	-0.819	-0.339	-0.775	-0.743	0.411	0.12	-0.658
Late Middle Paleolithic	Tor Faraj	-0.9	-0.511	-0.665	-0.81	0.162	0.275	-0.597
Late Middle Paleolithic	Tor Sabiha	-0.856	-0.534	-0.758	-0.863	0.383	0.26	-0.701

## Sheet: Figure 6
Figure 6: Correlations between the total edge length/mass ratio and the mass proportion of cores and debris in the lithic assemblages
COLUMN	DESCRIPTION
Total length (mm) of unmodified blanks	Total length (mm) of unmodified blanks in each lithic assemblage
Total mass (g) of unmodified blanks	Total mass (g) of unmodified blanks in each lithic assemblage
Cores (g)	Mass (g) of cores in each lithic assemblage
Chips, chunks, and microburins (g)	Mass (g) of chips, chunks, and microburins in each lithic assemblage
Total mass (g) of all lithics in each lithic assemblage	Total mass (g) of all lithics in each lithic assemblage
Total edge length per mass (mm/g) of all lithics including cores and debris	Y-axis in Figure 6
Ratio of mass of cores and debris to all lithics	X-axis in Figure 6
Chrono-cultural groups	Site names	Total length (mm) of unmodified blanks	Total mass (g) of unmodified blanks	Cores (g)	Chips, chunks, and microburins (g)	Total mass (g) of all lithics in each lithic assemblage	Total edge length per mass (mm/g) of all lithics including cores and debris	Ratio of mass of cores and debris to all lithics
Middle Epipaleolithic	Tor Hamar	31921.4	1903.99	501.64	948.82	3354.45	9.51615	0.432399
Early Epipaleolithic	Tor Hamar	54719.5	3547.42	1182.38	1332.85	6062.65	9.02568	0.414873
Early Upper Paleolithic 2	Tor Hamar	65491.2	4822.28	1660.77	1290.89	7773.94	8.42446	0.379686
Early Upper Paleolithic 1	Tor Hamar	6453.97	601.16	124.51	139.73	865.4	7.45778	0.305339
Initial Upper Paleolithic	Tor Fawaz	40381.3	5958.1	1542.97	819.28	8320.35	4.85332	0.283912
Initial Upper Paleolithic	Wadi Aghar	14476.7	2086.21	450.36	146.85	2683.42	5.39486	0.222556
Late Middle Paleolithic	Tor Faraj	27956.2	2583.03	181.11	293.54	3057.68	9.14294	0.155232
Late Middle Paleolithic	Tor Sabiha	8640.72	1170.99	191.69	70.74	1433.42	6.02804	0.18308
